# Supplementary material for: Integrative analysis of metabolomics and proteomics reveals amino acid metabolism disorder in sepsis
Source: J Transl Med. 2022 Mar 14;20:123. doi: 10.1186/s12967-022-03320-y (PMC8919526; doi:10.1186/s12967-022-03320-y)
Supplement: Supplementary file 3 — Additional file 3: Table S2. Differentially expressed metabolites of the comparison between sepsis patients and NC subjects in the positive ion mode. [file 12967_2022_3320_MOESM3_ESM.xlsx]

## Sheet: Table S1
Table S2 Differentially expressed metabolites of the comparison between sepsis patients and NC subjects in the positive ion mode.
Metabolic	mz	rt	Ref_Name	Precursor_Type	Score_forward	Score_reverse	HMDB	KEGG	Superclass	Class	Subclass	Log2FoldChange	P value	adj.pv	Group
M235T139	235.119	138.765	His-Pro	[M+H-H2O]+	0.9955	0.9994			Organic acids and derivatives	Carboxylic acids and derivatives	Amino acids, peptides, and analogues	1.77995	4.55369e-14	5.20031e-12	Up
M246T539	246.181	538.772	Tramadol	[M+H-H2O]+	0.9466	0.9997	HMDB0014339	C07153	Benzenoids	Phenol ethers	Anisoles	1.72168	2.28523e-13	1.8641e-11	Up
M158T215	158.129	214.803	2-(4-amino-1-piperidinyl)acetamide	[M+H]+	0.9424	0.9952			Organic acids and derivatives	Carboxylic acids and derivatives	Amino acids, peptides, and analogues	1.52362	8.47223e-13	4.83764e-11	Up
M286T168	286.103	167.975	N-acetylcytidine	[M+H]+	0.9925	0.9928						1.66542	1.03269e-12	4.91389e-11	Up
M261T430	261.145	430.267	Diaveridine	[M+H]+	0.9896	1			Benzenoids	Benzene and substituted derivatives	Methoxybenzenes	1.75339	1.6142e-12	7.09008e-11	Up
M151T146	151.062	145.861	3-methoxytyramine	[M+H-NH3]+	0.9995	0.9998	HMDB0000022	C05587	Benzenoids	Phenols	Methoxyphenols	2.05634	1.84301e-12	7.51685e-11	Up
M168T42	168.102	41.6739	Phenylephrine	[M+H]+	0.9947	0.9988	HMDB0002182	C07441	Benzenoids	Phenols	1-hydroxy-4-unsubstituted benzenoids	2.83434	4.01112e-12	1.43147e-10	Up
M430T289	430.317	288.673	Miltefosine	[M+Na]+	0.8708	0.9996			Organic nitrogen compounds	Organonitrogen compounds	Quaternary ammonium salts	3.14826	4.01112e-12	1.43147e-10	Up
M207T66	207.111	65.8776	Pyrantel	[M+H]+	0.9992	0.9997		C07409	Organoheterocyclic compounds	Diazines	Pyrimidines and pyrimidine derivatives	1.69876	8.7875e-12	2.48871e-10	Up
M334T419	334.186	419.257	Tebufenpyrad	[M+H]+	0.9111	0.9973		C11126	Benzenoids	Benzene and substituted derivatives	Phenylpropanes	2.7107	9.37526e-12	2.48871e-10	Up
M257T166	257.113	165.785	Pterostilbene	[M+H]+	0.9503	0.9999	HMDB0130987	C10287				1.57232	1.22191e-11	2.79084e-10	Up
M175T220	175.072	219.69	3,6-dimethylchromone	[M+H]+	0.8791	0.9514			Organoheterocyclic compounds	Benzopyrans	1-benzopyrans	2.57992	1.96784e-11	4.16162e-10	Up
M229T317	229.155	316.932	Tri(propylene glycol) methyl ether	[M+Na]+	0.9965	0.9997			Organic oxygen compounds	Organooxygen compounds	Alcohols and polyols	2.29264	2.61303e-11	5.14497e-10	Up
M225T367	225.121	367.111	Pogostone	[M+H]+	0.9287	0.9357	HMDB0030703		Organic oxygen compounds	Organooxygen compounds	Carbonyl compounds	1.91044	2.79363e-11	5.3172e-10	Up
M290T411_2	290.16	411.13	Adipoyl-l-carnitine	[M+H]+	0.9802	0.9809			Lipids and lipid-like molecules	Fatty Acyls	Fatty acid esters	2.58887	3.1357e-11	5.77576e-10	Up
M318T390	318.191	389.722	Tetrabenazine	[M+H]+	0.8606	0.9995	HMDB0015592	C11168				2.87045	3.51744e-11	6.27644e-10	Up
M168T300	168.063	299.754	4-acetamidobutanoate	[M+Na]+	0.9976	0.9996	HMDB0003681	C02946	Organic acids and derivatives	Carboxylic acids and derivatives	Amino acids, peptides, and analogues	2.50378	3.83147e-11	6.62961e-10	Up
M456T278	456.332	277.927	O-acetylsolasodine	[M+H]+	0.9122	0.9996			Lipids and lipid-like molecules	Steroids and steroid derivatives	Steroidal alkaloids	2.6922	5.51143e-11	8.99151e-10	Up
M264T410	264.119	410.374	Methyl 1-(5-fluoropentyl)-1h-indole-3-carboxylate	[M+H]+	0.7874	0.7885			Organoheterocyclic compounds	Indoles and derivatives	Indolecarboxylic acids and derivatives	2.80127	1.07335e-10	1.65644e-09	Up
M363T304	363.09	303.6	Piperazine-n,n'-bis(2-hydroxypropanesulfonic acid)	[M+H]+	0.9944	0.9998			Organoheterocyclic compounds	Diazinanes	Piperazines	2.99959	1.48335e-10	2.11749e-09	Up
M306T426	306.155	426.142	Imazamox	[M+H]+	0.8725	1		C18598	Organic acids and derivatives	Carboxylic acids and derivatives	Amino acids, peptides, and analogues	2.46557	1.83542e-10	2.49529e-09	Up
M289T250	289.041	249.877	Fenoldopam	[M+H-NH3]+	0.833	0.9994	HMDB0014938	C07693				1.54426	7.7603e-10	9.84696e-09	Up
M247T335	247.093	334.998	Marmesin	[M+H]+	0.9455	0.9999		C09276	Phenylpropanoids and polyketides	Coumarins and derivatives	Furanocoumarins	2.71381	9.37485e-10	1.11522e-08	Up
M276T287	276.181	287.111	Rolipram	[M+H]+	0.8308	1			Organoheterocyclic compounds	Pyrrolidines	Phenylpyrrolidines	1.7851	9.37485e-10	1.11522e-08	Up
M233T274	233.063	274.072	Kifunensine	[M+H]+	0.9492	0.9999			Organic acids and derivatives	Carboxylic acids and derivatives	Amino acids, peptides, and analogues	1.96056	1.5224e-09	1.70449e-08	Up
M260T237	260.186	237.288	L-Hexanoylcarnitine	[M+H]+	0.9623	0.9623	HMDB0000756		Lipids and lipid-like molecules	Fatty Acyls	Fatty acid esters	1.67182	2.22616e-09	2.35396e-08	Up
M248T333	248.149	332.643	3-hydroxybutyrylcarnitine	[M+H]+	0.9978	0.9979	HMDB0062735		Lipids and lipid-like molecules	Fatty Acyls	Fatty acid esters	2.54638	2.94709e-09	2.85219e-08	Up
M136T42	136.076	42.0093	4-deoxypyridoxine	[M+H-H2O]+	0.9988	0.9994			Organoheterocyclic compounds	Pyridines and derivatives	Methylpyridines	2.59632	3.88705e-09	3.63853e-08	Up
M262T319	262.165	318.687	(2r)-3-hydroxyisovaleroylcarnitine	[M+H]+	0.9969	0.9974			Lipids and lipid-like molecules	Fatty Acyls	Fatty acid esters	1.72861	4.45598e-09	4.10381e-08	Up
M157T325	157.061	324.708	4-ketopimelic acid	[M+H-H2O]+	0.7863	0.8523			Organic acids and derivatives	Keto acids and derivatives	Medium-chain keto acids and derivatives	1.64546	5.10823e-09	4.48739e-08	Up
M360T397	360.202	397.15	Gln-Gly-Arg	[M+H]+	0.9064	0.9998			Organic acids and derivatives	Carboxylic acids and derivatives	Amino acids, peptides, and analogues	3.05888	5.10823e-09	4.48739e-08	Up
M251T122	251.078	122.078	Orcinol glucoside	[M+H-2H2O]+	0.8718	0.9067			Organic oxygen compounds	Organooxygen compounds	Carbohydrates and carbohydrate conjugates	2.01256	6.20674e-09	5.36977e-08	Up
M141T326	141.066	325.789	D-erythro-imidazolylglycerol phosphate	[M+H-H3O4P]+	0.9818	0.9846		C04666	Organic acids and derivatives	Organic phosphoric acids and derivatives	Phosphate esters	2.22688	1.00773e-08	8.33929e-08	Up
M100T205	100.051	204.533	Ethiolat	[M+H-C2H6S]+	0.9989	1		C19095	Organosulfur compounds	Thiocarbonyl compounds	Thiocarbamic acid derivatives	2.16592	1.15456e-08	9.41791e-08	Up
M198T32	198.095	32.0673	Phe-Thr-Lys	[M+2H]2+	0.9353	0.9982			Organic acids and derivatives	Carboxylic acids and derivatives	Amino acids, peptides, and analogues	2.52876	1.74648e-08	1.38506e-07	Up
M120T208	120.045	208.064	METHYL ANTHRANILATE	[M+H-CH4O]+	0.9985	0.9994	HMDB0029703	C20634	Benzenoids	Benzene and substituted derivatives	Benzoic acids and derivatives	2.82739	2.06962e-08	1.57567e-07	Up
M175T414	175.072	413.979	7-amino-4-methylquinolin-2-ol	[M+H]+	0.9299	0.9751			Organoheterocyclic compounds	Quinolines and derivatives	Aminoquinolines and derivatives	2.64732	2.06962e-08	1.57567e-07	Up
M296T279	296.149	278.651	Dosulepin	[M+H]+	0.7035	1			Organoheterocyclic compounds	Benzothiepins	Dibenzothiepins	2.20542	3.14452e-08	2.33184e-07	Up
M164T332	164.074	331.886	Dl-ethionine	[M+H]+	0.8451	0.9438			Organic acids and derivatives	Carboxylic acids and derivatives	Amino acids, peptides, and analogues	1.99031	4.69361e-08	3.39247e-07	Up
M174T325	174.124	324.973	3,4-dimethylmethcathinone	[M+H-H2O]+	0.9836	0.9987			Organic oxygen compounds	Organooxygen compounds	Carbonyl compounds	1.60312	8.74909e-08	6.24466e-07	Up
M357T543	357.25	543.059	estradiol valerate	[M+H]+	0.9749	0.9984		C12859	Lipids and lipid-like molecules	Steroids and steroid derivatives	Steroid esters	1.57717	8.97235e-08	6.32495e-07	Up
M369T403	369.163	403.048	Uncarine F	[M+H]+	0.7977	0.9922		C17598				1.52039	1.22547e-07	7.95163e-07	Up
M312T201	312.13	200.733	N,n-dimethylguanosine	[M+H]+	0.9989	1	HMDB0004824					1.94272	1.47134e-07	9.43972e-07	Up
M211T396	211.058	395.508	Desnitro-imidacloprid	[M+H]+	0.9989	0.9993			Organoheterocyclic compounds	Pyridines and derivatives	Halopyridines	1.95141	1.5463e-07	9.70259e-07	Up
M207T41	207.149	40.7359	Norlidocaine	[M+H]+	0.9773	0.9982	HMDB0060656	C16561	Organic acids and derivatives	Carboxylic acids and derivatives	Amino acids, peptides, and analogues	2.016	2.42799e-07	1.49073e-06	Up
M365T410	365.105	410.063	2.alpha.-mannobiose	[M+Na]+	0.9996	0.9999			Organic oxygen compounds	Organooxygen compounds	Carbohydrates and carbohydrate conjugates	2.16837	3.51369e-07	1.98645e-06	Up
M355T409	355.172	409.25	Lys-Trp	[M+Na]+	0.8969	0.9999			Organic acids and derivatives	Carboxylic acids and derivatives	Amino acids, peptides, and analogues	1.77534	5.42419e-07	2.94973e-06	Up
M147T216	147.003	215.534	Ethyl methylphosphonate	[M+Na]+	0.7379	0.7758			Organic acids and derivatives	Organic phosphonic acids and derivatives	Phosphonic acid esters	1.78767	7.73034e-07	4.01275e-06	Up
M180T201	180.088	200.805	2-dimethylamino-6-hydroxypurine	[M+H]+	0.9946	0.9998			Organoheterocyclic compounds	Imidazopyrimidines	Purines and purine derivatives	1.7654	8.85953e-07	4.55747e-06	Up
M203T399	203.053	399.351	Psicose	[M+Na]+	0.9775	0.9993			Organic oxygen compounds	Organooxygen compounds	Carbohydrates and carbohydrate conjugates	2.31224	1.65193e-06	8.27414e-06	Up
M171T305_1	171.077	305.223	Glycyl-l-4-hydroxyproline	[M+H-H2O]+	0.9796	0.9814			Organic acids and derivatives	Carboxylic acids and derivatives	Amino acids, peptides, and analogues	1.90623	1.88295e-06	9.34925e-06	Up
M151T91	151.062	91.2398	Methyldopamine	[M+H-NH3]+	0.9993	0.9998	HMDB0060807		Benzenoids	Benzene and substituted derivatives	Phenethylamines	1.70612	2.29829e-06	1.11214e-05	Up
M330T384	330.191	384.076	Dihydrocapsaicin	[M+Na]+	0.8586	0.9771	HMDB0038457	C16952	Benzenoids	Phenols	Methoxyphenols	2.39207	2.62167e-06	1.25796e-05	Up
M246T254	246.17	254.018	Isovaleryl-l-carnitine	[M+H]+	0.9898	0.9899		C20826	Lipids and lipid-like molecules	Fatty Acyls	Fatty acid esters	1.64407	3.42627e-06	1.59057e-05	Up
M298T67	298.097	67.1271	Methylthioadenosine	[M+H]+	0.9995	0.9997	HMDB0001173	C00170	Nucleosides, nucleotides, and analogues	5'-deoxyribonucleosides	5'-deoxy-5'-thionucleosides	2.30179	4.68422e-06	2.12277e-05	Up
M462T213	462.267	212.971	Taurocholate	[M+H-3H2O]+	0.9689	0.9695	HMDB0000036	C05122	Lipids and lipid-like molecules	Steroids and steroid derivatives	Bile acids, alcohols and derivatives	2.23567	5.31512e-06	2.37104e-05	Up
M126T71	126.055	70.6979	5-methylcytosine	[M+H]+	0.8854	0.9999	HMDB0002894	C02376	Organoheterocyclic compounds	Diazines	Pyrimidines and pyrimidine derivatives	1.63765	9.27853e-06	3.86718e-05	Up
M355T417	355.074	416.59	oxiglutatione	[M+H-C10H14O6N2]+	0.9548	0.9549	HMDB0003337	C00127	Organic acids and derivatives	Carboxylic acids and derivatives	Amino acids, peptides, and analogues	1.83984	1.22148e-05	5.00887e-05	Up
M106T199	106.066	198.717	2-indolinone	[M+H-CO]+	0.9969	0.998			Organoheterocyclic compounds	Indoles and derivatives	Hydroxyindoles	2.17058	1.37144e-05	5.51473e-05	Up
M205T303	205.068	303.481	7-ethoxy-4-methylcoumarin	[M+H]+	0.9999	1	HMDB0035095					2.00594	1.49935e-05	5.8639e-05	Up
M149T244	149.019	244.02	4-Hydroxybutanoic acid	[M-H+2Na]+	0.9865	0.9998	HMDB0000710	C01991	Lipids and lipid-like molecules	Fatty Acyls	Fatty acids and conjugates	1.62458	2.12929e-05	7.99884e-05	Up
M316T396	316.176	395.525	Lycopsamine n-oxide	[M+H]+	0.8792	0.965						1.90476	2.67876e-05	9.93229e-05	Up
M132T258	132.102	258.174	L-leucine	[M+H]+	1	1	HMDB0000687	C00123	Organic acids and derivatives	Carboxylic acids and derivatives	Amino acids, peptides, and analogues	1.87064	2.8355e-05	0.000103787	Up
M176T418	176.067	418.38	Guanidinosuccinate	[M+H]+	0.9978	0.998	HMDB0003157	C03139	Organic acids and derivatives	Carboxylic acids and derivatives	Amino acids, peptides, and analogues	1.80261	3.55231e-05	0.000125208	Up
M293T214_2	293.147	214.253	Luzindole	[M+H]+	0.9833	0.9995			Organoheterocyclic compounds	Indoles and derivatives	Indoles	1.67618	3.97113e-05	0.000139111	Up
M330T235	330.228	234.846	Hetisine	[M+H]+	0.875	0.9996		C08687	Lipids and lipid-like molecules	Prenol lipids	Diterpenoids	1.68976	4.19741e-05	0.000145256	Up
M143T186	143.082	186.493	3,3-dimethylglutaric acid	[M+H-H2O]+	0.9992	0.9994	HMDB0002441		Lipids and lipid-like molecules	Fatty Acyls	Fatty acids and conjugates	3.23639	5.79716e-05	0.000191262	Up
M358T215	358.259	214.625	Oxybutynin	[M+H]+	0.9099	0.9997	HMDB0015195	C07360				1.75235	5.82831e-05	0.000191262	Up
M112T187	112.051	186.97	Cytosine	[M+H]+	0.9997	0.9999	HMDB0000630	C00380	Organoheterocyclic compounds	Diazines	Pyrimidines and pyrimidine derivatives	1.51573	0.000126211	0.000395969	Up
M247T238	247.108	238.425	3-(2-Hydroxypropyl)-6,8-dimethoxyisocoumarin	[M-H2O+H]+	0.7695	0.795						2.15957	0.000149544	0.000444738	Up
M223T89	223.106	89.0031	IBMX	[M+H]+	0.9829	0.9993		C13708	Organoheterocyclic compounds	Imidazopyrimidines	Purines and purine derivatives	2.1064	0.000182838	0.000540934	Up
M143T166_2	143.082	165.886	Daminozide	[M+H-H2O]+	0.9838	0.9982		C10996	Lipids and lipid-like molecules	Fatty Acyls	Fatty acids and conjugates	3.33365	0.000197692	0.000578883	Up
M138T27	138.092	26.6923	(r)-(-)-2-phenylglycinol	[M+H]+	0.9733	0.9867			Organic nitrogen compounds	Organonitrogen compounds	Amines	1.62542	0.000222498	0.000642755	Up
M303T238	303.074	237.858	Homoeriodictyol	[M+H]+	0.86	0.9837		C09756	Phenylpropanoids and polyketides	Flavonoids	O-methylated flavonoids	2.21776	0.000258075	0.000740506	Up
M115T64	115.051	64.41	(s)-5-methylhydantoin	[M+H]+	0.984	1			Organoheterocyclic compounds	Azolidines	Imidazolidines	2.69501	0.000284314	0.000807679	Up
M145T306	145.134	306.32	N-acetylcadaverine	[M+H]+	0.9196	0.9294	HMDB0002284					2.17153	0.000298338	0.00084332	Up
M130T213	130.061	213.045	O-acetyl-l-serine	[M+H-H2O]+	0.7838	0.9215	HMDB0003011	C00979	Organic acids and derivatives	Carboxylic acids and derivatives	Amino acids, peptides, and analogues	1.57942	0.000386461	0.00108171	Up
M130T237	130.05	237.466	DL-Glutamic acid	[M+H-H2O]+	0.9995	0.9998	HMDB0060475	C00302	Organic acids and derivatives	Carboxylic acids and derivatives	Amino acids, peptides, and analogues	2.08568	0.000396764	0.00110513	Up
M301T113	301.06	113.316	Tazobactam	[M+H]+	0.9372	0.9409		C07771	Organic acids and derivatives	Carboxylic acids and derivatives	Amino acids, peptides, and analogues	3.12849	0.000624821	0.00165941	Up
M115T105	115.051	104.654	3-methyl-4-pentenoic acid	[M+H]+	0.9884	0.9986			Lipids and lipid-like molecules	Fatty Acyls	Fatty acids and conjugates	2.66695	0.000711205	0.00185433	Up
M302T405_2	302.16	404.619	Dihydrocodeine	[M+H]+	0.8954	0.9917						1.69261	0.000720146	0.00186911	Up
M248T238	248.092	237.647	Boc-Glu-OH	[M+H]+	0.7817	0.8025			Organic acids and derivatives	Carboxylic acids and derivatives	Amino acids, peptides, and analogues	2.13461	0.000773847	0.00198147	Up
M198T165	198.062	164.85	Lumichrome	[M+H-CH3NO]+	0.7773	0.8629		C01727	Organoheterocyclic compounds	Pteridines and derivatives	Alloxazines and isoalloxazines	1.69077	0.000787283	0.00200687	Up
M286T225	286.14	224.578	Piperine	[M+H]+	0.7008	0.9994	HMDB0029377	C03882				1.90765	0.00093687	0.00236705	Up
M309T238	309.082	237.84	salicin	[M+Na]+	0.9806	0.9999	HMDB0003546	C01451	Organic oxygen compounds	Organooxygen compounds	Carbohydrates and carbohydrate conjugates	1.66678	0.00150388	0.00359296	Up
M265T237	265.118	237.481	Phenylacetylglutamine	[M+H]+	0.995	0.995	HMDB0006344	C04148	Organic acids and derivatives	Carboxylic acids and derivatives	Amino acids, peptides, and analogues	2.02316	0.00185078	0.00426127	Up
M152T23	152.071	22.6979	Acetaminophen	[M+H]+	0.9993	0.9999	HMDB0001859	C06804	Benzenoids	Phenols	1-hydroxy-2-unsubstituted benzenoids	1.71981	0.00198414	0.00454997	Up
M179T258	179.031	257.782	Gly-Cys	[M+H]+	0.7078	0.9999			Organic acids and derivatives	Carboxylic acids and derivatives	Amino acids, peptides, and analogues	1.74421	0.00200874	0.00458796	Up
M103T127	103.033	126.635	2-imidazolidinethione	[M+H]+	0.9995	0.9997		C14398	Organoheterocyclic compounds	Azolidines	Imidazolidines	1.96684	0.00227689	0.00511852	Up
M232T27	232.028	26.7066	Acetaminophen sulfate	[M+H]+	0.997	0.997	HMDB0059911		Organic acids and derivatives	Organic sulfuric acids and derivatives	Arylsulfates	1.76887	0.00288123	0.00635205	Up
M432T224	432.311	224.365	Glycoursodeoxycholic acid	[M+H-H2O]+	0.9863	0.9905	HMDB0000708		Lipids and lipid-like molecules	Steroids and steroid derivatives	Bile acids, alcohols and derivatives	1.92541	0.00408091	0.00879321	Up
M193T25	193.123	25.1809	2,5-dimethoxy-4-methylamphetamine	[M+H-NH3]+	0.7672	0.7915			Benzenoids	Benzene and substituted derivatives	Phenethylamines	1.59774	0.0045794	0.00964885	Up
M246T412	246.08	411.785	N-acetyl-d-galactosaminitol	[M+Na]+	0.979	0.9993			Organic oxygen compounds	Organooxygen compounds	Carbohydrates and carbohydrate conjugates	1.66909	0.00817466	0.0162074	Up
M414T224	414.3	224.216	Glycodeoxycholic acid	[M+H-2H2O]+	0.9549	0.9554	HMDB0000631	C05464	Lipids and lipid-like molecules	Steroids and steroid derivatives	Bile acids, alcohols and derivatives	1.86144	0.0155369	0.0297704	Up
M249T40	249.135	40.2666	Atractylenolide iii	[M+H]+	0.8957	1		C17887	Lipids and lipid-like molecules	Prenol lipids	Terpene lactones	1.55453	0.0256587	0.0453595	Up
M480T191	480.345	190.785	1-(1z-hexadecenyl)-sn-glycero-3-phosphocholine	[M+H]+	0.9486	0.949	HMDB0010407		Lipids and lipid-like molecules	Glycerophospholipids	Glycerophosphocholines	-2.10118	3.05307e-14	5.20031e-12	Down
M482T207_2	482.361	206.642	1-hexadecyl-sn-glycero-3-phosphocholine	[M+H]+	0.9786	0.9868			Lipids and lipid-like molecules	Glycerophospholipids	Glycerophosphocholines	-2.05636	4.22261e-14	5.20031e-12	Down
M520T205	520.34	205.139	Lpc 18:2	[M+H]+	0.809	0.8103			Lipids and lipid-like molecules	Glycerophospholipids	Glycerophosphocholines	-2.36181	1.2584e-13	1.19758e-11	Down
M522T206	522.356	206.446	1-oleoyl-sn-glycero-3-phosphocholine	[M+H]+	0.9831	0.9832	HMDB0002815		Lipids and lipid-like molecules	Glycerophospholipids	Glycerophosphocholines	-1.90753	3.05861e-13	2.18308e-11	Down
M496T207	496.34	206.598	1-palmitoyl-sn-glycero-3-phosphocholine	[M+H]+	0.9983	0.9984	HMDB0010382		Lipids and lipid-like molecules	Glycerophospholipids	Glycerophosphocholines	-1.8175	4.07608e-13	2.58604e-11	Down
M550T203	550.387	203.431	Butenoyl PAF	[M+H]+	0.8084	0.8102			Lipids and lipid-like molecules	Glycerophospholipids	Glycerophosphocholines	-1.93547	9.41479e-13	4.88713e-11	Down
M546T206	546.355	206.176	1-Stearoyl-sn-glycero-3-phosphocholine	[M+Na]+	0.9446	0.9897	HMDB0010384	C04230	Lipids and lipid-like molecules	Glycerophospholipids	Glycerophosphocholines	-2.11016	4.5533e-12	1.52937e-10	Down
M459T210	459.248	209.98	1-Oleoyl-sn-glycerol 3-phosphate	[M+Na]+	0.9562	0.9996			Lipids and lipid-like molecules	Glycerophospholipids	Glycerophosphates	-1.85421	7.50306e-12	2.25487e-10	Down
M502T206	502.293	206.128	Alanine conjugated cholic acid	[M+Na]+	0.7415	0.9095			Lipids and lipid-like molecules	Steroids and steroid derivatives	Bile acids, alcohols and derivatives	-1.52792	2.48728e-11	5.07227e-10	Down
M468T208	468.309	207.875	1-myristoyl-sn-glycero-3-phosphocholine	[M+H]+	0.9874	0.9876	HMDB0010379		Lipids and lipid-like molecules	Glycerophospholipids	Glycerophosphocholines	-1.97734	1.33244e-10	1.95083e-09	Down
M508T206	508.376	206.416	LysoPC(P-18:0)	[M+H]+	0.9316	0.9317	HMDB0013122		Lipids and lipid-like molecules	Glycerophospholipids	Glycerophosphocholines	-1.55888	1.65046e-10	2.29857e-09	Down
