# Supplementary material for: Integrative analysis of metabolomics and proteomics reveals amino acid metabolism disorder in sepsis
Source: J Transl Med. 2022 Mar 14;20:123. doi: 10.1186/s12967-022-03320-y (PMC8919526; doi:10.1186/s12967-022-03320-y)
Supplement: Supplementary file 4 — Additional file 4: Table S3. Differentially expressed metabolites of the comparison between sepsis patients and NC subjects in the negative ion mode. [file 12967_2022_3320_MOESM4_ESM.xlsx]

## Sheet: Table S2
Table S3 Differentially expressed metabolites of the comparison between sepsis patients and NC subjects in the negative ion mode.
Metabolic	mz	rt	Ref_Name	Precursor_Type	Score_forward	Score_reverse	HMDB	KEGG	Superclass	Class	Subclass	Log2FoldChange	P value	adj.pv	Group
M287T324	287.052	324.445	Orotidine	[M-H]-	0.9944	0.9953	HMDB0000788					2.4717	3.53e-12	1.84e-10	Up
M246T40_2	246.075	40.3787	Asp-Asn	[M-H]-	0.9185	0.9955			Organic acids and derivatives	Carboxylic acids and derivatives	Amino acids, peptides, and analogues	2.13454	4.15e-12	1.92e-10	Up
M179T399_1	179.055	398.696	inositol	[M-H]-	0.9973	0.9977	HMDB0000211	C00137	Organic oxygen compounds	Organooxygen compounds	Alcohols and polyols	2.08721	3.69e-11	9.02e-10	Up
M151T41	151.039	40.7983	Cresotinic acid	[M-H]-	0.9999	0.9999	HMDB0002390	C14088	Benzenoids	Benzene and substituted derivatives	Benzoic acids and derivatives	1.68859	2.04e-10	4.04e-09	Up
M147T92	147.044	92.2174	3-isochromanone	[M-H]-	0.8552	0.9127		C07728	Organoheterocyclic compounds	Benzopyrans	2-benzopyrans	1.7393	4.49e-10	8.09e-09	Up
M151T211	151.038	210.531	4-hydroxyphenylacetic acid	[M-H]-	0.927	0.999	HMDB0000020	C00642	Benzenoids	Phenols	1-hydroxy-2-unsubstituted benzenoids	1.78312	4.66e-10	8.09e-09	Up
M300T166_2	300.039	166.016	N-Acetyl-D-Glucosamine 6-Phosphate	[M-H]-	0.9797	0.9817	HMDB0001367	C04256				1.55859	4.99e-10	8.3e-09	Up
M165T92	165.055	91.6485	Phenyllactic acid	[M-H]-	0.9949	0.9951	HMDB0000779	C01479				1.99516	5.71e-10	9.13e-09	Up
M245T34	245.067	33.9236	Asn-Asn	[M-H]-	0.9475	0.9987			Organic acids and derivatives	Carboxylic acids and derivatives	Amino acids, peptides, and analogues	1.77344	8.44e-10	1.14e-08	Up
M415T37	415.216	37.4836	Ramipril	[M-H]-	0.9887	0.9942	HMDB0014324		Organic acids and derivatives	Carboxylic acids and derivatives	Amino acids, peptides, and analogues	2.22446	8.5e-10	1.14e-08	Up
M125T399	125.023	398.69	1,2,4-benzenetriol	[M-H]-	0.9697	0.9755	HMDB0124831	C02814	Benzenoids	Phenols	Benzenetriols and derivatives	1.91166	1.26e-09	1.45e-08	Up
M286T260	286.115	259.84	Noroxymorphone	[M-H]-	0.908	0.9959	HMDB0061073					2.8624	1.44e-09	1.62e-08	Up
M144T298	144.066	297.591	4-acetamidobutanoate	[M-H]-	0.9479	0.9977	HMDB0003681	C02946	Organic acids and derivatives	Carboxylic acids and derivatives	Amino acids, peptides, and analogues	3.31728	1.84e-09	2.02e-08	Up
M190T213	190.054	212.844	N-acetyl-l-methionine	[M-H]-	0.9816	0.9853	HMDB0011745	C02712	Organic acids and derivatives	Carboxylic acids and derivatives	Amino acids, peptides, and analogues	1.66574	3.01e-09	3.06e-08	Up
M125T165_2	124.99	165.013	Ethyl sulfate	[M-H]-	0.9683	0.9909	HMDB0031233		Organic acids and derivatives	Organic sulfuric acids and derivatives	Sulfuric acid esters	1.71406	3.24e-09	3.21e-08	Up
M210T136	210.044	136.382	Milrinone	[M-H]-	0.9732	0.9999	HMDB0014380	C07224	Organoheterocyclic compounds	Pyridines and derivatives	Bipyridines and oligopyridines	2.49229	5.59e-09	5.17e-08	Up
M262T221	262.039	221.304	Vulpinic acid	[M-H-C2H3O2]-	0.7865	0.9781			Organoheterocyclic compounds	Dihydrofurans	Furanones	3.15792	5.59e-09	5.17e-08	Up
M135T322_2	135.029	321.529	L-threonate	[M-H]-	0.9954	0.9955	HMDB0000943	C21649	Organic oxygen compounds	Organooxygen compounds	Carbohydrates and carbohydrate conjugates	1.63379	6.12e-09	5.53e-08	Up
M193T76	193.071	76.4657	Caffeine	[M-H]-	0.8029	0.9717	HMDB0001847	C07481	Organoheterocyclic compounds	Imidazopyrimidines	Purines and purine derivatives	2.2275	1.32e-08	1.1e-07	Up
M154T259	154.061	259.481	L-histidine	[M-H]-	0.9016	0.9994	HMDB0000177	C00135	Organic acids and derivatives	Carboxylic acids and derivatives	Amino acids, peptides, and analogues	2.94632	1.47e-08	1.2e-07	Up
M147T409	147.029	409.208	3-hydroxyglutaric acid	[M-H]-	0.8074	0.8169	HMDB0000428		Organic acids and derivatives	Hydroxy acids and derivatives	Beta hydroxy acids and derivatives	1.57171	2.08e-08	1.67e-07	Up
M308T387	308.098	387.035	N-acetylneuraminate	[M-H]-	0.9592	0.9967	HMDB0000230	C00270	Organic oxygen compounds	Organooxygen compounds	Carbohydrates and carbohydrate conjugates	1.93427	2.33e-08	1.7e-07	Up
M149T147_1	149.026	147.175	Homogentisic acid	[M-H-H2O]-	0.9901	0.9967	HMDB0000130	C00544	Benzenoids	Benzene and substituted derivatives	Phenylacetic acids	1.75219	2.88e-08	2.06e-07	Up
M197T341	197.081	340.632	4-OXOSEBACIC ACID	[M-H-H2O]-	0.8931	0.9576			Organic acids and derivatives	Keto acids and derivatives	Medium-chain keto acids and derivatives	2.13771	6.03e-08	4.18e-07	Up
M445T41	445.19	41.2923	Estrone-3-glucuronide	[M-H]-	0.9906	0.9989						1.65979	6.54e-08	4.46e-07	Up
M181T204_2	181.05	203.515	Hydroxyphenyllactic acid	[M-H]-	0.9845	0.9846	HMDB0000755	C03672				1.96069	9.04e-08	6.07e-07	Up
M215T304_2	215.103	303.974	Pro-Thr	[M-H]-	0.8363	0.9342	HMDB0004620		Organic acids and derivatives	Carboxylic acids and derivatives	Amino acids, peptides, and analogues	1.77523	1.54e-07	1e-06	Up
M232T38	232.059	38.2884	Boc-Asp-OH	[M-H]-	0.9646	0.994			Organic acids and derivatives	Carboxylic acids and derivatives	Amino acids, peptides, and analogues	1.9125	2.09e-07	1.32e-06	Up
M103T243_2	103.058	242.524	Beta-hydroxybutyrate	[M-H]-	0.9996	0.9996	HMDB0000011	C01089	Organic acids and derivatives	Hydroxy acids and derivatives	Beta hydroxy acids and derivatives	1.92307	2.64e-07	1.61e-06	Up
M399T28_2	399.221	28.43	Bonactin	[M-H]-	0.9792	0.9819			Organic acids and derivatives	Carboxylic acids and derivatives	Dicarboxylic acids and derivatives	1.73264	3.42e-07	2.06e-06	Up
M134T205	134.012	205.348	4-hydroxybenzotriazole	[M-H]-	0.9864	0.9939						1.92704	3.85e-07	2.29e-06	Up
M103T243_1	103.039	242.658	3-hydroxybutyric acid	[M-H]-	0.9995	0.9995	HMDB0000357	C01089	Organic acids and derivatives	Hydroxy acids and derivatives	Beta hydroxy acids and derivatives	1.88205	7.21e-07	4e-06	Up
M166T405	166.014	404.851	Pyridine-3,4-dicarboxylic acid	[M-H]-	0.9867	0.9987			Organoheterocyclic compounds	Pyridines and derivatives	Pyridinecarboxylic acids and derivatives	2.67595	8.29e-07	4.42e-06	Up
M158T284	158.081	284.02	N-acetyl-dl-valine	[M-H]-	0.8773	0.8991	HMDB0011757		Organic acids and derivatives	Carboxylic acids and derivatives	Amino acids, peptides, and analogues	2.65683	8.89e-07	4.68e-06	Up
M177T160	177.127	159.968	Propofol	[M-H]-	0.9866	0.999	HMDB0014956	C07523	Benzenoids	Benzene and substituted derivatives	Cumenes	2.72245	1.18e-06	6.15e-06	Up
M197T200	197.045	200.066	Vanillylmandelic acid	[M-H]-	0.9731	0.979	HMDB0133489	C05584	Benzenoids	Phenols	Methoxyphenols	2.00141	1.35e-06	6.83e-06	Up
M193T208	193.061	208.023	Aminohippuric acid	[M-H]-	0.9717	0.9959	HMDB0001867	D06890	Benzenoids	Benzene and substituted derivatives	Benzoic acids and derivatives	2.57102	2.01e-06	9.52e-06	Up
M202T196	202.108	196.29	Lys-Gly	[M-H]-	0.9869	0.997			Organic acids and derivatives	Carboxylic acids and derivatives	Amino acids, peptides, and analogues	1.81231	3.06e-06	1.41e-05	Up
M101T215	101.023	215.262	Succinic semialdehyde	[M-H]-	0.9241	0.9249	HMDB0001259	C00232	Lipids and lipid-like molecules	Fatty Acyls	Fatty acids and conjugates	1.8333	3.5e-06	1.6e-05	Up
M222T267	222.098	267.179	N-acetyl-d-galactosaminitol	[M-H]-	0.8353	0.8907			Organic oxygen compounds	Organooxygen compounds	Carbohydrates and carbohydrate conjugates	1.57174	4.99e-06	2.21e-05	Up
M239T36_2	239.085	36.1332	Dinoterb	[M-H]-	0.9669	1		C18671	Benzenoids	Phenols	Nitrophenols	2.11212	8.21e-06	3.49e-05	Up
M285T210	285.207	210.125	Hexadecanedioic acid	[M-H]-	0.958	0.9589	HMDB0000672	C19615	Lipids and lipid-like molecules	Fatty Acyls	Fatty acids and conjugates	1.53187	1.15e-05	4.64e-05	Up
M263T39	263.023	39.1882	3-Methoxy-4-Hydroxyphenylglycol Sulfate	[M-H]-	0.9851	0.9853						2.49537	1.25e-05	4.92e-05	Up
M169T305	169.061	304.813	Dl-3,4-dihydroxyphenyl glycol	[M-H]-	0.8697	0.9972	HMDB0000318	C05576	Benzenoids	Phenols	Benzenediols	1.95732	1.63e-05	6.23e-05	Up
M171T369	171.065	368.801	1-naphthoic acid	[M-H]-	0.959	0.9998		C14091	Benzenoids	Naphthalenes	Naphthalenecarboxylic acids and derivatives	2.01063	1.9e-05	6.8e-05	Up
M195T383_2	195.05	382.617	D-gluconate	[M-H]-	0.9816	0.9817	HMDB0000625	C00257	Organic oxygen compounds	Organooxygen compounds	Carbohydrates and carbohydrate conjugates	2.05214	8.33e-05	0.000274942	Up
M283T210	283.191	209.788	melanocyte-inhibiting factor	[M-H]-	0.8441	0.9902			Organic acids and derivatives	Carboxylic acids and derivatives	Amino acids, peptides, and analogues	1.60769	0.000124741	0.000390169	Up
M261T257	261.007	257.002	Homovanillic acid sulfate	[M-H]-	0.9562	0.9603	HMDB0011719		Organic acids and derivatives	Organic sulfuric acids and derivatives	Arylsulfates	2.1131	0.000201944	0.000591609	Up
M233T153	233.04	152.569	7-hydroxy-4-methylcoumarin-3-acetic acid	[M-H]-	0.7334	0.9995			Phenylpropanoids and polyketides	Coumarins and derivatives	Hydroxycoumarins	2.90223	0.000222882	0.00064388	Up
M130T358	130.061	358.351	Guanidinopropionic acid	[M-H]-	0.9311	0.9987	HMDB0013222	C03065	Organic nitrogen compounds	Organonitrogen compounds	Guanidines	1.5561	0.000245811	0.000700392	Up
M269T214	269.151	213.944	Estrone	[M-H]-	0.8728	0.9925	HMDB0000145	C00468	Lipids and lipid-like molecules	Steroids and steroid derivatives	Estrane steroids	1.84304	0.000245811	0.000700392	Up
M188T202	188.035	201.869	Kynurenic acid	[M-H]-	0.9995	0.9998	HMDB0000715	C01717	Organoheterocyclic compounds	Quinolines and derivatives	Quinoline carboxylic acids	2.80735	0.000312996	0.000862294	Up
M389T113	389.091	112.639	4',5,7-trihydroxy 3,3',6,8-tetramethoxyflavone	[M-H]-	0.7911	0.9977	HMDB0136142		Phenylpropanoids and polyketides	Flavonoids	O-methylated flavonoids	2.31981	0.000333878	0.000913771	Up
M163T302	163.06	301.981	D-sorbitol	[M-H-H2O]-	0.9719	0.9726	HMDB0000247	C00794	Organic oxygen compounds	Organooxygen compounds	Carbohydrates and carbohydrate conjugates	1.55471	0.000435705	0.00115448	Up
M258T29	258.044	28.7081	alpha-D-Galactosamine 1-phosphate	[M-H]-	0.765	0.9999		C22029	Organic oxygen compounds	Organooxygen compounds	Carbohydrates and carbohydrate conjugates	2.65195	0.000478479	0.00124405	Up
M341T375	341.109	374.905	Sucrose	[M-H]-	0.9778	0.9779	HMDB0000258	C00089	Organic oxygen compounds	Organooxygen compounds	Carbohydrates and carbohydrate conjugates	2.08017	0.000629218	0.00153973	Up
M181T292	181.036	291.68	3-methyluric acid	[M-H]-	0.9826	0.9971	HMDB0001970		Organoheterocyclic compounds	Imidazopyrimidines	Purines and purine derivatives	2.15677	0.000688581	0.00167514	Up
M329T213	329.162	213.315	Muricarpone b	[M-H]-	0.9575	0.9995			Phenylpropanoids and polyketides	Diarylheptanoids	Linear diarylheptanoids	1.76369	0.000903296	0.002123	Up
M115T32_2	115.007	31.735	Fumarate	[M-H]-	0.9958	0.9979	HMDB0000134	C00122	Organic acids and derivatives	Carboxylic acids and derivatives	Dicarboxylic acids and derivatives	2.32229	0.00156813	0.00346991	Up
M230T28	230.012	28.224	Acetaminophen sulfate	[M-H]-	0.967	0.9671	HMDB0059911		Organic acids and derivatives	Organic sulfuric acids and derivatives	Arylsulfates	2.46645	0.00185078	0.00401002	Up
M249T34	249.007	33.7918	4,4'-Sulfonyldiphenol	[M-H]-	0.7769	0.9998		C14216	Benzenoids	Benzene and substituted derivatives	Benzenesulfonyl compounds	1.79131	0.0019283	0.00415633	Up
M192T195	192.066	195.125	2-methylhippuric acid	[M-H]-	0.8862	0.9244	HMDB0011723		Benzenoids	Benzene and substituted derivatives	Benzoic acids and derivatives	1.52376	0.00199933	0.00428722	Up
M225T336	225.076	336.107	2-benzoylbenzoic acid	[M-H]-	0.7687	0.9966			Benzenoids	Benzene and substituted derivatives	Benzophenones	2.07785	0.0042386	0.0084772	Up
M161T219	161.081	218.968	Methyl perillate	[M-H-H2O]-	0.8224	0.9998			Lipids and lipid-like molecules	Prenol lipids	Monoterpenoids	1.54197	0.0047325	0.00937486	Up
M134T119	134.006	119.489	Dl-homocysteine	[M-H]-	0.9956	0.9998	HMDB0000742	C05330	Organic acids and derivatives	Carboxylic acids and derivatives	Amino acids, peptides, and analogues	2.46364	0.00735146	0.0136527	Up
M144T202	144.044	202.005	4-hydroxyquinoline	[M-H]-	0.9999	1		C06343	Organoheterocyclic compounds	Quinolines and derivatives	Quinolones and derivatives	2.58058	0.00876767	0.0159273	Up
M217T24	217.017	23.6911	4,4'-thiodiphenol	[M-H]-	0.7353	0.9941			Organosulfur compounds	Thioethers	Aryl thioethers	1.53006	0.0171151	0.0289426	Up
M247T20_3	246.95	20.2666	3-iodobenzoic acid	[M-H]-	0.8295	0.9985			Benzenoids	Benzene and substituted derivatives	Benzoic acids and derivatives	2.08095	0.0206306	0.0341926	Up
M143T43	143.107	42.901	Octanoic acid	[M-H]-	0.9997	0.9999	HMDB0000482	C06423	Lipids and lipid-like molecules	Fatty Acyls	Fatty acids and conjugates	1.60677	0.0326428	0.0499243	Up
M558T197_2	558.334	196.687	1-Stearoyl-sn-glycero-3-phosphocholine	[M+Cl]-	0.9752	0.9804	HMDB0010384	C04230	Lipids and lipid-like molecules	Glycerophospholipids	Glycerophosphocholines	-1.85482	1.46e-13	6.09e-11	Down
M556T198	556.318	197.566	1-oleoyl-sn-glycero-3-phosphocholine	[M+Cl]-	0.9545	0.9756	HMDB0002815		Lipids and lipid-like molecules	Glycerophospholipids	Glycerophosphocholines	-1.58319	3.53e-13	7.35e-11	Down
M476T209	476.278	208.575	LPE 18:2	[M-H]-	0.9768	0.9777			Lipids and lipid-like molecules	Glycerophospholipids	Glycerophosphoethanolamines	-1.96616	5.85e-12	2.03e-10	Down
M109T22	109.028	21.5465	Pyrocatechol	[M-H]-	0.9999	0.9999	HMDB0000957	C15571	Benzenoids	Phenols	Benzenediols	-1.63387	2.27e-10	4.29e-09	Down
M266T25	266.018	25.2605	Erdosteine thioacid	[M-H]-	0.7065	0.9985			Organic acids and derivatives	Carboxylic acids and derivatives	Amino acids, peptides, and analogues	-1.70169	1.14e-09	1.39e-08	Down
M255T334	255.087	333.575	Dihydroketoprofen	[M-H]-	0.8502	0.9993			Benzenoids	Benzene and substituted derivatives	Diphenylmethanes	-1.5458	2.07e-09	2.15e-08	Down
M205T21	204.981	21.1239	Etidronic acid	[M-H]-	0.7244	0.9949	HMDB0015210	C07736	Organic acids and derivatives	Organic phosphonic acids and derivatives	Bisphosphonates	-2.49236	2.22e-08	1.67e-07	Down
